# Supplementary material for: Effect of Photodynamic Therapy on Halitosis: A Systematic Review of Randomized Controlled Trials
Source: Sensors (Basel). 2022 Jan 8;22(2):469. doi: 10.3390/s22020469 (PMC8780921; doi:10.3390/s22020469)
Supplement: Supplementary file 1 [file sensors-22-00469-s001.zip]

Archive with 1 entries (1 files):
- sensors-1512365-supplementary.pdf
